# Supplementary material for: A Study of Adult Olfactory Proteins of Primitive Ghost Moth, Endoclita signifer (Lepidoptera, Hepialidae)
Source: Life (Basel). 2023 Nov 27;13(12):2264. doi: 10.3390/life13122264 (PMC10744962; doi:10.3390/life13122264)
Supplement: Supplementary file 1 [file life-13-02264-s001.zip]

Archive with 2 entries (2 files):
- Supplementary file S1.pdf
- Supplementary file S2 edit1.pdf
